# Supplementary material for: Inhibition of SARS-CoV-2-Induced NLRP3 Inflammasome-Mediated Lung Cell Inflammation by Triphala-Loaded Nanoparticle Targeting Spike Glycoprotein S1
Source: Pharmaceutics. 2024 Jun 2;16(6):751. doi: 10.3390/pharmaceutics16060751 (PMC11206841; doi:10.3390/pharmaceutics16060751)
Supplement: Supplementary file 1 [file pharmaceutics-16-00751-s001.zip]

Archive with 1 entries (1 files):
- pharmaceutics-2994880-supplementary.pdf
